# Supplementary material for: Core-Shell Nanofibers of Polyvinylidene Fluoride-based Nanocomposites as Piezoelectric Nanogenerators
Source: Polymers (Basel). 2020 Oct 13;12(10):2344. doi: 10.3390/polym12102344 (PMC7601985; doi:10.3390/polym12102344)
Supplement: Supplementary file 1 [file polymers-12-02344-s001.zip]

Archive with 1 entries (1 files):
- polymers-921938-supplementary.docx
